# Supplementary material for: Long-term kidney function stabilization with fludrocortisone in autosomal recessive renal tubular dysgenesis: a case report
Source: Pediatr Nephrol. 2025 Nov 10;41(3):679–82. doi: 10.1007/s00467-025-07051-2 (PMC12852240; doi:10.1007/s00467-025-07051-2)
Supplement: Supplementary file 2 — Online Resource 1 (XLSX 11.2 KB) [file 467_2025_7051_MOESM2_ESM.xlsx]

## Sheet: Sheet1
Reference	Gene	Mutation (cDNA / protein)	Zygosity	Sex	Olygohydraminos	Gestational age at birth	Hypocalvaria	Lung hypoplasia	electrolyte imbalance after infancy	Polyuria after infancy	Survival Duration (Age at Last Follow-up)	eGFR at Last Follow-up (mL/min/1.73 m²)	Fludrocortisone Start (Age)	Fludrocortisone Dose (mg/day)	Effect on Electrolytes
2	ACE	c.776G>A (p.Arg259His) / c.1454delC (p.Pro485Leufs)	Compound heterozygous	M	present	32 weeks + 4 days	present	absent	present	Not reported	Alive at last follow-up (2 years)	69	1 month	0.1	Electrolytes normalized
4	ACE	c.1454dupC (p.Ser486Phefs) / c.2141dupA (p.Asn714Lysfs)	Compound heterozygous	M	present	33 weeks + 1 day	present	Not reported	Not reported	Not reported	23 days	Not reported	Day 6	0.05	Electrolytes stabilized, no clinical improvement
5	ACE	c.38_49del12 (p.Leu13_Leu14del) / c.38_49del12 (p.Leu13_Leu14del)	Homozygous	M	present	33 weeks	present	absent	present	Not reported	Alive at last follow-up (3 years)	19	18 months	0.1	Blood pressure stabilized and hyperkalemia improved
6	ACE	c.820_821delAG (p.Arg274GlyfsTer117) / c.3521delG (p.Gly1174AlafsTer12)	Compound heterozygous	M	present	27 weeks + 3 days	absent	Not reported	present	Not reported	Alive at last follow-up (1 year 2 months)	69	13 months	0.1	Hyperkalemia improved and kidney function showed improvement
7	ACE	c.3503+1G>A (aberrant splicing) / c.1487G>A (p.Arg496Gln)	Compound heterozygous	M	present	34 weeks	present	absent	present	Not reported	Alive at last follow-up (1 year 5 months)	60	Day 21	Not reported	Hyperkalemia improved and kidney function showed improvement
8	ACE	c.2689delC (p.Pro897fs) / c.3095dupT (p.Leu1032fs)	Compound heterozygous	F	present	27 weeks	Not reported	present	present	present	Alive at last follow-up (4 years)	73	2 years	Not reported	Hyperkalemia improved and kidney function showed improvement
this case	ACE	c.1454dupC (p.Ser486Phefs) / c.1454dupC (p.Ser486Phefs)	Homozygous	F	present	35 weeks + 5 days	present	absent	present	present	Alive at last follow-up (10 years)	45	4 years	0.025	Hyperkalemia improved and kidney function showed improvement
Supplementary References 6. Richer J, Daoud H, Geier P, Jarinova O, Carson N, Feberova J, Ben Fadel N, Unrau J, Bareke E, Khatchadourian K, Bulman DE, Majewski J, Boycott KM, Dyment DA (2015) Resolution of refractory hypotension and anuria in a premature newborn with loss-of-function of ACE. Am J Med Genet A. 167:1654-1658. doi: 10.1002/ajmg.a.37067 7. Ruf K, Wirbelauer J, Beissert A, Frieauff E …
